# Supplementary material for: Social Support and 10-Year Mortality Following Acute Myocardial Infarction
Source: J Cardiovasc Dev Dis. 2025 Apr 10;12(4):147. doi: 10.3390/jcdd12040147 (PMC12028073; doi:10.3390/jcdd12040147)
Supplement: Supplementary file 1 [file jcdd-12-00147-s001.zip]

Archive with 1 entries (1 files):
- jcdd-3466366-supplementary.pdf
